# Supplementary material for: A Multivalent Vaccine Based on Ferritin Nanocage Elicits Potent Protective Immune Responses against SARS-CoV-2 Mutations
Source: Int J Mol Sci. 2022 May 30;23(11):6123. doi: 10.3390/ijms23116123 (PMC9181758; doi:10.3390/ijms23116123)
Supplement: Supplementary file 1 [file ijms-23-06123-s001.zip]

Archive with 1 entries (1 files):
- ijms-1740568-supplementary.pdf
